# Supplementary material for: Study on Persulfate Activation and Tetracycline Degradation by Chlorine-Doped Carbon Derived from ZIF-8
Source: Molecules. 2026 Jul 7;31(13):2392. doi: 10.3390/molecules31132392 (PMC13363552; doi:10.3390/molecules31132392)
Supplement: Supplementary file 1 [file molecules-31-02392-s001.zip]

Archive with 1 entries (1 files):
- molecules-4371563-supplementary.pdf
